# Supplementary material for: Study on the Mechanism of Flavonoid Enrichment in Black Soybean Sprouts by Abscisic Acid/Melatonin Under Slight Acid Treatment
Source: Foods. 2024 Nov 7;13(22):3567. doi: 10.3390/foods13223567 (PMC11593214; doi:10.3390/foods13223567)
Supplement: Supplementary file 1 [file foods-13-03567-s001.zip]

Archive with 1 entries (1 files):
- foods-3293022-supplementary.pdf
